# Supplementary material for: The Tick Microbiota Dysbiosis Promote Tick-Borne Pathogen Transstadial Transmission in a Babesia microti–Infected Mouse Model
Source: Front Cell Infect Microbiol. 2021 Aug 3;11:713466. doi: 10.3389/fcimb.2021.713466 (PMC8369883; doi:10.3389/fcimb.2021.713466)
Supplement: Supplementary file 1 [file DataSheet_1.xlsx]

## Sheet: Supplement table S1
Alpha-diversity indexes in the gut of adults from different groups
Item	AT-adult	CT-adult	P value
Chao1	1091.119±162.844	648.072±190.817	0.0389*
Goods_coverage	0.996±0.001	0.998±0.001	0.0257*
Observed_species	912.5±139.246	601.933±174.813	0.077
Pielou_e	0.642±0.014	0.465±0.084	0.0647
Shannon	6.299±0.007	4.270±0.758	0.0435*
Simpson	0.970±0.001	0.809±0.171	0.1784

## Sheet: Supplement table S2
The parasites detection of infected ticks in different stage among different groups
Group	No. of adult ticks analyzed	No. of positive adult ticks	Positive rate of adult ticks (%)
AT-adult	27	13	48.14815*
CT-adult	30	7	23.3333

## Sheet: Supplement table S3
Parasitemia density of B. microti in mice at different time points
Mice-model group	Mouse ID	Day 0（%）	Day 3（%）
Antibiotic treated	1	15.67	50.72
	2	19.34	49.76
	3	21.6	49.14
Control	1	12.6	51.54
	2	18.02	51.7
	3	16.78	49.76

## Sheet: Supplement table S4
GO Biological Process and KEGG terms that are significantly enriched in AT-adults under positive mode
Term description	Term ID	Adjust P value
chitin metabolic process (n=15)	GO:0006030	8.62865e-08
glucosamine-containing compound metabolic process (n=15)	GO:1901071	8.62865e-08
amino sugar metabolic process (n=15)	GO:0006040	1.02559e-07
aminoglycan metabolic process (n=15)	GO:0006022	1.59667e-07
chitin binding (n=14)	GO:0008061	2.84645e-07
extracellular region (n=26)	GO:0005576	3.32427e-05
drug metabolic process (n=15)	GO:0017144	0.000886983
carbohydrate derivative metabolic process (n=20)	GO:1901135	0.000886983
monocarboxylic acid transport (n=5)	GO:0015718	0.00129799
pancreatic secretion (n=107)	ko04972	0.0381975
insulin secretion (n=52)	ko04911	0.0440432
